# Supplementary material for: Reliable Diagnostics of SARS-CoV-2 Infections Using One- and Two-Gene Molecular Tests for a Viral RNA Detection—Results Questioning Previous Observations
Source: Diagnostics (Basel). 2021 Oct 5;11(10):1839. doi: 10.3390/diagnostics11101839 (PMC8534906; doi:10.3390/diagnostics11101839)
Supplement: Supplementary file 1 [file diagnostics-11-01839-s001.zip]

Archive with 1 entries (1 files):
- diagnostics-1369036-supplementary.pdf
